# Supplementary material for: Lead isotopic evidence for an old and rapid lunar magma ocean
Source: Sci Adv. 2025 Aug 6;11(32):eadu5111. doi: 10.1126/sciadv.adu5111 (PMC12327474; doi:10.1126/sciadv.adu5111)
Supplement: Supplementary file 2 — Tables S1 to S3 [file sciadv.adu5111_tables_s1_to_s3.zip]

Archive with 3 entries (3 files):
- adu5111_table_s1.xlsx
- adu5111_table_s2.xlsx
- adu5111_table_s3.xlsx
