# Supplementary material for: Lead isotopic evidence for an old and rapid lunar magma ocean
Source: Sci Adv. 2025 Aug 6;11(32):eadu5111. doi: 10.1126/sciadv.adu5111 (PMC12327474; doi:10.1126/sciadv.adu5111)
Supplement: Supplementary file 2 — Tables S1 to S3 [file sciadv.adu5111_tables_s1_to_s3.zip › adu5111_table_s1.xlsx]

## Sheet: Sheet1
table S1 Average major element content of minerals in NWA14729.
	Zircon		Baddeleyite		Loveringite		Olivine		Low-Ca Pyroxene		High-Ca Pyroxene		Plagioclase		Spinel
Analyses	2		2		8		63		46		22		48		34
	AVE	2SD	AVE	2SD	AVE	2SD	AVE	2SD	AVE	2SD	AVE	2SD	AVE	2SD	AVE	2SD
SiO2	30.6895	7.20542	0.3675	0.445477	0.400625	0.744501	40.4466	1.19147	55.6167	2.31435	53.5121	1.68484	43.72	1.09912	0.214894	0.42938
TiO2	0.285	0.0650538	1.565	0.735391	68.1324	4.69316	0.0433206	0.0190874	0.491122	0.489142	0.900164	0.701817	0.0217229	0.0441748	0.179255	0.184093
Al2O3	1.427	1.28128	0.4315	0.999849	1.89838	0.694035	0.167389	0.343391	1.29783	1.78316	1.89692	0.701531	35.9156	1.13797	64.9711	2.5894
FeO	1.0325	0.275772	0.382	0.209304	8.9115	3.91144	12.9636	2.38408	8.9691	4.88928	4.79574	2.69867	0.170698	0.269491	8.78981	4.41261
MnO	0.016	0.0452548	0	0	0.108125	0.0756944	0.145316	0.0326792	0.163654	0.0939431	0.109241	0.049949	0.0045375	0.0159222	0	0.056249
MgO	1.2125	1.93323	0.0505	0.0325269	3.78675	3.58966	46.3793	2.30727	30.6525	5.21294	19.5634	2.71872	0.196423	0.399875	21.6275	3.02059
CaO	2.209	3.01793	0.5765	1.06773	3.02287	2.19552	0.162248	0.123836	2.65877	3.22697	19.2751	3.54524	20.1094	0.663779	0.110175	0.192365
Na2O	0.0985	0.0749533	0.01	0.0254558	0.066875	0.178526	0	0.0440209	0.0100239	0.0800242	0.05455	0.0407205	0.348748	0.236165	0.00154167	0.0382284
K2O	0.034	0.0707107	0.014	0.0113137	0.03325	0.0583365	-0.00334921	0.014356	-0.000223913	0.0164659	0.00345	0.0143704	0.0292396	0.0872484	-0.00449524	0.0102362
Cr2O3	0.087	0.0961665	0.011	0.0311127	6.91388	5.67451	0.0773807	0.0323789	0.322639	0.208502	0.396577	0.104249	0.00428125	0.0280379	3.6689	1.38177
P2O5	0	0	0	0	0	0
La2O3	0.009	0.019799	0	0	0	0
Ce2O3	0	0	0	0	0.015125	0.0855599
Y2O3	0.1675	0.159806	0.0225	0.0636396	0.115	0.168709
V2O5	0	0	0.0245	0.0692965	0.77225	0.266616
ZrO2	61.943	10.0126	96.8035	1.78049	5.41187	2.59671
NiO							0.00711945	0.00310399	0.00235435	0.0199082	-0.00322727	0.0217624	0.00144167	0.0211306	0.0150893	0.0403389
CoO							0.00679833	0.00069782
Total	99.2105	3.10137	100.258	1.63625	99.5889	1.15427	100.405	1.13257	100.197	1.29829	100.511	1.36348	100.531	1.53699	99.6485	1.53158
Mg#					43.3386	14.5954	86.5588	2.67485	86.0172	8.86661	88.0136	6.32117			81.5801	9.77508
Cr#															3.85754	1.54304
Wo									5.08231		38.3645
En									81.536		54.1852
Fs									13.3817		7.45026
An													96.7997	2.31635
Molar Cations
Si							1.25127		1.6277		1.61014		1.26133		0.00673175
Ti							0.00100799		0.0108106		0.0203716		0.000471368		0.00422344
Al							0.00610274		0.0447627		0.0672653		1.22113		2.39858
Fe (all ferrous)							0.335348		0.219493		0.120662		0.00411796		0.230243
Mn							0.00380733		0.00405634		0.00278378		0.000110868		0
Mg							2.13903		1.3374		0.877565		0.00844826		1.01003
Ca							0.00537735		0.0833626		0.621339		0.621542		0.0036975
Na							-0.000445821		0.000568741		0.0031821		0.0195061		9.36273e-05
K							-0.000132166		-8.35905e-06		0.000132416		0.00107605		0
Cr							0.00189254		0.00746501		0.00943374		9.76485e-05		0.0908623
