# Supplementary material for: Lead isotopic evidence for an old and rapid lunar magma ocean
Source: Sci Adv. 2025 Aug 6;11(32):eadu5111. doi: 10.1126/sciadv.adu5111 (PMC12327474; doi:10.1126/sciadv.adu5111)
Supplement: Supplementary file 2 — Tables S1 to S3 [file sciadv.adu5111_tables_s1_to_s3.zip › adu5111_table_s2.xlsx]

## Sheet: Zr-phases
table S2 Pb isotopic data of Zr-phases and silicates
Analytical spots	Mineral type	204Pb/206Pb	Error (%)	207Pb/206Pb	Error (%)		204Pb	Error (%)	206Pb	Error (%)		Corrected 207Pb/206Pb age (Ma)			Error (Ma)
												SK	CDT	HIP
2844-2	Baddeleyite	2.58264e-05	18.899	0.563946	0.285405		0.00900095	18.8982	348.518	0.837104		4417.4	4417.41	4403.92	4.16655
3344-2	Baddeleyite	0.000723616	18.9062	0.669795	0.872273		0.0209647	16.6667	28.9722	0.98524		4662.33	4660.86	4286.9	12.5761
779-2	Loveringite	5.93193e-05	15.4312	0.568672	0.335778		0.0233206	15.4303	393.138	0.48036		4429.16	4429.16	4398.19	4.89889
779-3	Loveringite	4.48197e-05	16.2229	0.568442	0.326031		0.0192293	16.2221	429.036	0.415913		4428.76	4428.76	4405.47	4.75678
779-4	Loveringite	5.07211e-05	16.0136	0.567951	0.333656		0.0202521	16.0128	399.284	0.400022		4427.42	4427.42	4400.97	4.86838
1388-2	Baddeleyite	3.99892e-05	19.6131	0.567243	0.450184		0.00695528	19.6116	173.929	0.442414		4425.73	4425.74	4404.93	6.56925
3360	Loveringite	6.17812e-05	10.7836	0.57206	0.244379		0.0892261	10.7833	1444.23	0.453529		4437.81	4437.8	4405.82	3.56377
4952-1	Loveringite	0.000823112	6.08828	0.692265	0.33821		0.278718	6.08581	338.615	0.536635		4710.08	4708.09	4291.15	4.86473
4952-4	Loveringite	0.00154638	5.0039	0.783481	0.359969		0.399315	5	258.226	0.363561		4889.17	4883.4	4027.56	5.13443
5512	Loveringite	0.000147202	12.218	0.58514	0.332456		0.0587107	12.2169	398.844	0.638832		4469.8	4469.75	4393.77	4.84005
4261-1	Loveringite	6.73228e-05	14.1427	0.569801	0.293791		0.0413225	14.1421	613.797	0.572221		4431.96	4431.96	4396.81	4.28568
4261-3	Loveringite	8.59929e-05	13.4848	0.573989	0.31334		0.0415271	13.484	482.913	0.318255		4442.43	4442.41	4397.72	4.56832
7783-1	Baddeleyite	5.04154e-05	15.431	0.569616	0.237666		0.02285	15.4303	453.235	2.89755		4431.7	4431.7	4405.53	3.46699
7783-2	Baddeleyite	3.9929e-05	16.4403	0.566097	0.199176		0.0274601	16.4399	687.722	2.57596		4422.78	4422.78	4401.94	2.90689
7783-3	Baddeleyite	7.53014e-05	14.5874	0.573066	0.267846		0.0278609	14.5865	369.992	1.9567		4440.21	4440.2	4401.12	3.90549
4731-1	Zircon	0.000405233	17.1575	0.616126	0.834182		0.0148324	17.1499	36.6023	1.97015		4542.54	4542.12	4329.35	12.0991
3964-1	Zircon	0.000487328	15.8188	0.636542	0.781606		0.0208456	15.8114	42.7753	0.842697		4589.54	4588.84	4338.78	11.3096
5955-1	Baddeleyite	1.28962e-05	17.9607	0.564192	0.130726		0.0214469	17.9605	1663.04	0.355633		4418.21	4418.21	4411.52	1.90836
5955-2	Baddeleyite	2.05379e-05	18.8985	0.566276	0.17635		0.0184403	18.8982	897.87	1.58997		4423.49	4423.5	4412.86	2.57365
5955-3	Baddeleyite	4.43217e-05	17.6787	0.565958	0.31285		0.0128281	17.6777	289.431	1.58171		4422.37	4422.37	4399.19	4.56602
5955-4	Baddeleyite	3.77836e-05	19.613	0.566889	0.391479		0.0068149	19.6116	180.367	1.6703		4424.85	4424.85	4405.19	5.71286
All values and errors corrected for background. Ratios are corrected for relative detector yields with repeat measurements of NIST SRM610 glass.
SK: modern terrestrial Pb composition; CDT: Canyon Diablo Troilite Pb isotopic composition; HIP: our high initial Pb isotopic composition.

## Sheet: silicates
data S2 Pb isotopic data of Zr-phases and silicates
Analytical spots	Mineral type	204Pb/206Pb	Error (%)	207Pb/206Pb	Error (%)	204Pb	Error (%)	206Pb	Error (%)
1388-2	pyx	0.00423012	17.4524	1.43925	1.62403	0.0825233	17.4078	19.5085	1.24708
4952-2	pyx	0.00430187	13.1624	1.45588	1.18715	0.156322	13.1306	36.3381	0.913747
4466-3	pl	0.00383479	12.9347	1.3889	1.0496	0.181769	12.9099	47.4001	0.800051
4261-1	pl	0.00429887	10.8708	1.42838	0.946235	0.247812	10.8465	57.6459	0.725476
1307-2	mat	0.0043209	10.0231	1.41801	0.888179	0.28356	10	65.6253	0.679942
3360-2	mat	0.00401223	10.5039	1.41492	0.8684	0.275684	10.4828	68.7109	0.6645
5512-1	mat	0.00416739	8.89304	1.3587	0.775352	0.365357	8.87356	87.6705	0.588276
779-2	pl	0.00439108	8.53171	1.45209	0.742459	0.408375	8.51257	93.0012	0.571168
5512-4	pl	0.00451406	8.10357	1.42317	0.724841	0.444123	8.08452	98.3866	0.555316
4952-4	pl	0.00379999	8.68758	1.4661	0.693983	0.402922	8.6711	106.032	0.53492
6469-1	mat	0.00441413	7.23308	1.41464	0.632394	0.571968	7.21688	129.577	0.483889
4466-4	pyx	0.00380315	7.26856	1.45121	0.582079	0.575603	7.25476	151.349	0.447733
6469-5	mat	0.00423074	6.57922	1.44327	0.556209	0.702842	6.56532	166.128	0.427354
4952-3	mat	0.00386865	6.83314	1.4504	0.551946	0.651341	6.81994	168.364	0.424507
4228-1	mat	0.0041079	5.36388	1.45034	0.446414	1.05729	5.35288	257.38	0.343339
779-4	pyx	0.00408071	5.28867	1.40773	0.443378	1.07789	5.2778	264.144	0.338915
4952-1	mat	0.00156041	3.33966	0.881146	0.193178	2.71079	3.33704	1737.23	0.132162
5955-1	mat	0.0032336	11.7239	1.20812	0.919388	0.212138	11.7041	65.6041	0.680052
5955-3	pl	0.00405183	10.6816	1.41208	0.886089	0.267452	10.66	66.0076	0.67797
5955-3-2	pl	0.00412008	11.4965	1.32721	1.01794	0.21153	11.4708	51.3412	0.768731
5955-2-2	mat	0.00319416	17.1785	1.23581	1.33436	0.0984708	17.1499	30.8283	0.992046
5955-1-2	mat	0.00328681	14.4574	1.23488	1.11226	0.145883	14.4338	44.3843	0.826785
3964-1	pyx	0.00374568	4.99073	1.21545	0.412891	1.21508	4.98135	324.395	0.305826
3955-1	mat	0.00385401	19.6518	1.36094	1.65391	0.074157	19.6116	19.2415	1.2557
3831-1	mat	0.00282196	6.54666	1.10645	0.485431	0.691727	6.53721	245.123	0.351818
3831-3	mat	0.00297139	5.89117	1.1714	0.438627	0.86861	5.88235	292.325	0.322167
3831-4	pyx	0.00427125	8.10211	1.41791	0.696698	0.455275	8.08452	106.591	0.533517
4731-6	pyx	0.00365339	11.8071	1.31814	0.954502	0.213961	11.7851	58.5652	0.71976
4731-8	pyx	0.00294274	16.6964	1.11543	1.37194	0.089961	16.6667	30.5705	0.996221
979-4	mat	0.00347871	14.1703	1.21809	1.20432	0.13251	14.1421	38.0917	0.892466
979-8	pyx	0.00370152	7.75279	1.29581	0.632205	0.497825	7.73823	134.492	0.474964
4248-2	mat	0.00349816	5.93394	1.28641	0.469316	0.856453	5.92349	244.83	0.35203
4248-3	mat	0.00436882	10.2837	1.35915	0.924349	0.269275	10.2598	61.6356	0.701603
4248-4	mat	0.00375795	8.43805	1.24028	0.709531	0.409079	8.42152	108.857	0.527934
7783-1	mat	0.00445912	5.21041	1.42419	0.454504	1.11479	5.19875	250.001	0.348369
7783-6	pl	0.00411458	7.46885	1.44893	0.621038	0.54706	7.45356	132.956	0.477699
7783-6-2	pl	0.00430426	8.21009	1.4554	0.70129	0.447981	8.19232	104.079	0.539918
7783-1-2	mat	0.00438189	6.20354	1.44671	0.535694	0.783511	6.18985	178.807	0.411924
8774-1	mat	0.003862	7.10269	1.31122	0.589129	0.59508	7.08881	154.086	0.443739
8774-3	mat	0.00464283	8.41169	1.44362	0.75182	0.421844	8.39181	90.8592	0.577861
7783-8	pl	0.00486558	11.3527	1.44828	1.07088	0.217608	11.3228	44.724	0.823638
7783-10	pl	0.00449805	10.8718	1.4761	0.959595	0.248608	10.8465	55.2702	0.740903
7783-11	pl	0.00473345	14.945	1.50792	1.37118	0.127039	14.9071	26.8386	1.06323
3714-1	pl	0.00333947	5.66178	1.25794	0.438083	0.948508	5.65233	284.029	0.326836
3714-4	mat	0.00385116	5.83344	1.39514	0.473906	0.893961	5.82223	232.128	0.361532
3714-5	mat	0.00414933	6.46855	1.39701	0.548887	0.717593	6.45497	172.942	0.41885
3714-6	mat	0.00362029	8.04674	1.36607	0.636701	0.469708	8.03219	129.743	0.483577
2185-1	pyx	0.00346542	8.04612	1.27136	0.632676	0.469708	8.03219	135.542	0.473121
2185-3	pl	0.00338637	10.1707	1.40686	0.773625	0.293946	10.1535	86.8027	0.591209
2185-4	pl	0.00355345	5.20799	1.39815	0.406291	1.12124	5.19875	315.535	0.31009
2185-1-2	pyx	0.00332671	7.79794	1.30339	0.597544	0.500012	7.78499	150.302	0.44929
2185-3-2	pl	0.00352289	11.2707	1.40441	0.874666	0.2394	11.2509	67.9554	0.668183
2185-4-2	pl	0.0036412	6.09689	1.39688	0.481543	0.818202	6.08581	224.706	0.367453
2185-5	mat	0.00359893	8.23475	1.39133	0.647159	0.448496	8.21995	124.619	0.49342
2185-5-2	mat	0.00350612	8.15216	1.38373	0.633109	0.457587	8.13789	130.511	0.482153
2521-1	pl	0.00331467	7.26679	1.30673	0.555529	0.575771	7.25476	173.704	0.417931
2521-3	pyx	0.00348072	9.06976	1.20043	0.733633	0.360009	9.05358	103.429	0.54161
2521-4	pyx	0.00383987	10.0703	1.25223	0.849965	0.29031	10.0504	75.6042	0.633483
2865-2	pl	0.00373099	7.70666	1.39915	0.615907	0.512134	7.69231	137.265	0.470142
2865-4	mat	0.00390209	10.806	1.32976	0.927718	0.241218	10.7833	61.8176	0.700569
2865-5	mat	0.00398023	13.899	1.37078	1.22994	0.138185	13.8675	34.7179	0.934824
2877-3	mat	0.00281805	10.6751	1.19526	0.767736	0.266673	10.66	94.6305	0.566229
2877-4	mat	0.00315328	8.46487	1.23013	0.639692	0.424253	8.45154	134.543	0.474873
2877-5	mat	0.00375026	10.1725	1.34205	0.822266	0.293946	10.1535	78.3803	0.622163
2844-7	pyx	0.00392934	5.97722	1.38864	0.490952	0.851536	5.9655	216.712	0.37417
2844-8	pyx	0.00405731	12.9393	1.37515	1.14461	0.162428	12.9099	40.0335	0.870553
3344-3	pl	0.00424979	7.61964	1.42223	0.659807	0.504861	7.60286	118.797	0.505366
C1@2	ol	0.00424272	9.22574	1.44076	0.775008	0.288758	9.20575	68.0598	0.606998
C1@4	mat	0.00216717	2.32565	1.04172	0.149774	4.53449	2.32307	2092.36	0.109482
C1@8	pl	0.00189743	8.09238	0.940344	0.499789	0.374407	8.08452	197.323	0.356489
C1@10	pl	0.0032495	10.5585	1.27506	0.795895	0.22024	10.5409	67.7764	0.608265
C1@11	mat	0.00265417	4.90957	1.1303	0.343367	1.018	4.9029	383.546	0.255698
C1@12	mat	0.00180698	5.87764	0.905207	0.357628	0.70966	5.8722	392.733	0.252691
C1@13	mat	0.00267325	4.39976	1.08435	0.311715	1.2676	4.39375	474.18	0.229968
C1@14	pl	0.00340928	11.4908	1.2631	0.888888	0.18598	11.4708	54.551	0.678001
C16@4	pl	0.00422511	6.50974	1.43748	0.545961	0.579964	6.4957	137.266	0.427417
5955@2	pl	0.0043755	8.41061	1.35697	0.725968	0.347489	8.39181	79.4169	0.561922
5312 5313@1	pl	0.00376727	11.1325	1.23774	0.908962	0.198216	11.1111	52.6151	0.690361
4466@1	pl	0.00458547	5.63877	1.41474	0.496113	0.765761	5.62544	166.997	0.387507
C6@2	mat	0.00386126	6.2261	1.30416	0.511104	0.627633	6.2137	162.546	0.392776
C6@5	mat	0.00444353	6.11111	1.38118	0.531824	0.651866	6.09711	146.7	0.413446
pl@1	pl	0.00443782	6.05508	1.41756	0.52393	0.663982	6.04122	149.619	0.409393
C11@1	pl	0.00457113	4.76237	1.42391	0.417827	1.07352	4.75114	234.848	0.326769
C11@2	pl	0.00385891	7.80052	1.42636	0.628827	0.399843	7.78499	103.616	0.491949
C14@1	pl	0.00487373	7.57833	1.42469	0.686359	0.424076	7.55929	87.0126	0.536836
C26@1	pl	0.00455121	7.92429	1.44545	0.691717	0.387727	7.90569	85.192	0.542542
C1@1-1	mat	0.00178569	7.7686	0.886021	0.472436	0.406219	7.7615	227.486	0.332015
C1@9	pl	0.00191002	14.2997	0.885939	0.899337	0.119908	14.2857	62.7786	0.632013
C6@3	pl	0.00399064	9.14754	1.22594	0.773258	0.290795	9.12871	72.8694	0.586624
2877-1	pyx	0.00424841	9.78108	1.32749	0.870078	0.298795	9.759	70.3311	0.656801
3360-3	pyx	0.0045276	23.6351	1.06201	2.43989	0.0448365	23.5702	9.90292	1.75035
1388-4	pl	0.00592408	19.6778	1.41282	2.10875	0.0690724	19.6116	11.6596	1.61311
5512-2	mat	0.00522435	16.7144	1.46631	1.63851	0.0993673	16.6667	19.0201	1.26299
1307-1	mat	0.0095911	6.47284	1.22293	0.857167	0.720413	6.44157	75.1127	0.635552
4899-1	pyx	0.00603098	7.73888	1.42783	0.789674	0.49926	7.71517	82.7826	0.605394
4466-2	pyx	0.011166	4.93639	1.3239	0.690645	1.24754	4.90881	111.727	0.521109
779-1	pyx	0.0321195	2.24065	1.07746	0.549873	6.21894	2.2054	193.619	0.395854
5955-2	mat	0.004911	13.7718	1.32133	1.3151	0.151353	13.7361	30.8192	0.992192
3964-2	pyx	0.00345149	5.56521	1.164	0.446856	0.974982	5.55556	282.481	0.32773
3964-3	pl	0.0119665	7.22305	0.959434	1.13078	0.579884	7.17958	48.4589	0.791262
3955-2	pl	0.00449702	24.3205	1.30548	2.39687	0.0419413	24.2536	9.32646	1.80363
3955-4	pyx	0.00680815	8.30476	1.32469	0.913907	0.434001	8.27606	63.7473	0.689885
3831-2	mat	0.00287389	11.1978	1.04904	0.872573	0.223687	11.1803	77.8342	0.624342
4731-1	mat	0.00343728	11.4913	1.10205	0.948177	0.221255	11.4708	64.3692	0.686544
4731-2	mat	0.00346689	14.6157	1.16998	1.25739	0.123392	14.5865	35.5917	0.923278
4731-3	mat	0.00282364	13.1502	0.97552	1.02062	0.166549	13.1306	58.9839	0.717201
4731-4	mat	0.00408822	11.0676	1.26032	0.983961	0.229765	11.0432	56.2017	0.734738
4731-5	pyx	0.00453182	11.2774	1.326	1.0232	0.230373	11.2509	50.8345	0.772552
4731-7	pyx	0.00415514	12.1532	1.15338	1.09322	0.196942	12.1268	47.3971	0.800077
979-3	pyx	0.00595163	7.8563	1.35203	0.804239	0.485668	7.8326	81.6024	0.609756
979-5	pl	0.00533985	9.35058	1.32299	0.914988	0.339785	9.32505	63.632	0.69051
4248-1	ol	0.0051309	3.94456	1.36753	0.371423	1.95361	3.93445	380.754	0.282288
7783-3	pyx	0.0125237	11.4701	0.992046	1.84437	0.224295	11.3961	17.9096	1.30156
7783-5	pyx	0.0147662	5.90563	1.10756	0.987238	0.874688	5.8621	59.2357	0.715675
7783-5-2	pyx	0.0151337	7.82106	1.07749	1.33763	0.494785	7.7615	32.6942	0.963321
7783-4-2	pyx	0.014076	10.3341	1.10287	1.7084	0.279001	10.2598	19.821	1.23721
7783-3-2	pyx	0.00719106	16.0753	0.971534	2.01722	0.108804	16.0128	15.1305	1.41606
8774-2	mat	0.00368655	16.2547	0.889282	1.49891	0.105765	16.2221	28.6894	1.02836
7783-3-3	pyx	0.0153103	8.70605	1.10073	1.49334	0.39753	8.63868	25.9649	1.08097
3714-3	pl	0.00561353	20.9194	1.41825	2.20093	0.0600014	20.8514	10.6887	1.68478
3007-1	mat	0.00174788	12.6104	0.704945	0.8418	0.181216	12.5988	103.678	0.54096
3007-2	mat	0.00240155	15.4504	0.820335	1.17333	0.117579	15.4303	48.9595	0.787206
3007-3	mat	0.00600045	9.60786	0.971202	1.07411	0.320614	9.57826	53.4317	0.753543
3007-4	mat	0.00310828	12.9312	1.01105	1.04447	0.172125	12.9099	55.3765	0.740193
2185-2	pyx	0.00806814	11.3704	1.40554	1.36009	0.226672	11.3228	28.0947	1.03919
2521-2	pl	0.00288648	9.21941	0.998589	0.710182	0.347887	9.20575	120.523	0.501734
2865-3	pl	0.00516638	11.817	1.31092	1.15175	0.20849	11.7851	40.3551	0.867077
2877-2	pyx	0.00466613	11.8139	1.37308	1.08378	0.20849	11.7851	44.6816	0.82403
C1@3	pl	0.00263791	3.31944	1.00585	0.237741	2.22687	3.31497	844.178	0.172358
C1@5	pl	0.00269777	14.4537	1.00077	1.04807	0.117461	14.4338	43.54	0.758905
C1@6	pl	0.0026056	12.8208	0.975635	0.919273	0.149273	12.8037	57.2894	0.661599
C1@7	pl	0.00489156	19.6607	1.27818	1.81587	0.0636247	19.6116	13.007	1.38849
C1@16	ol	0.00557589	8.59939	1.13557	0.869513	0.332806	8.57493	59.6867	0.648177
C2@1	pl	0.00453363	10.9362	1.33564	0.963865	0.205557	10.9109	45.3405	0.743685
C3@1	pl	0.00736941	16.2833	1.41661	1.80583	0.09299	16.2221	12.6184	1.40971
C3@06	pl	0.00526073	15.4719	1.29358	1.47798	0.102778	15.4303	19.5369	1.13293
C3@08	pyx	0.00770194	7.65496	1.12277	0.911007	0.420902	7.62493	54.6489	0.677394
C3@10	pyx	0.0165866	8.04841	1.15546	1.39043	0.384196	7.98087	23.1629	1.04048
C3@11	pyx	0.00987745	7.07149	1.1751	0.942464	0.494315	7.03597	50.0448	0.707868
C3@12	pyx	0.00663439	8.42029	1.26154	0.907384	0.347489	8.39181	52.3769	0.69193
C3@13	pyx	0.00856111	10.9587	1.27797	1.33656	0.205557	10.9109	24.0105	1.02195
C4@02	pl	0.00986761	14.5066	1.32206	1.88503	0.117461	14.4338	11.9037	1.45141
C6@1	pl	0.0118804	12.5759	1.18326	1.83354	0.156615	12.5	13.1826	1.37921
C8@1	pyx	0.00772027	12.2652	1.30292	1.41549	0.163956	12.2169	21.2371	1.08664
C8@2	pyx	0.00613859	4.47278	1.27843	0.462469	1.23089	4.45878	200.517	0.353637
C8@4	pl	0.00504884	6.7289	1.30007	0.629136	0.543257	6.71156	107.6	0.482754
C9@6	ol	0.010159	14.0755	1.25898	1.87439	0.124802	14.0028	12.2849	1.42872
C9@7	pl	0.00616159	8.03164	1.24336	0.836842	0.381748	8.00641	61.9561	0.636195
C10@2	pl	0.0100188	13.3131	1.16994	1.78857	0.139485	13.2453	13.9223	1.34207
C11@2	pl	0.00611588	17.733	1.3582	1.80768	0.0783074	17.6777	12.8039	1.39946
C11@3	pl	0.00849082	15.141	1.41266	1.80234	0.107673	15.0756	12.6811	1.40622
C11@4	pl	0.00561663	13.5228	1.42312	1.30924	0.134591	13.484	23.9629	1.02297
C11@5	pl	0.00514968	12.5329	1.34352	1.17548	0.156615	12.5	30.4125	0.908041
C11@6	pyx	0.00646581	7.27876	1.22496	0.779231	0.46495	7.25476	71.909	0.590528
C11@7	pyx	0.00562458	12.536	1.37526	1.22276	0.156615	12.5	27.8447	0.948987
C17@1	pyx	0.0151329	11.7145	1.16672	1.93037	0.181086	11.6248	11.9664	1.4476
C19@1	pyx	0.015675	11.1315	1.07123	1.90241	0.200663	11.0432	12.8014	1.39959
C20@1	pyx	0.0129786	9.82368	1.03619	1.54159	0.256946	9.759	19.7977	1.12544
4768 4769@1	pl	0.00478015	10.3394	1.34551	0.934209	0.230028	10.3142	48.1215	0.721876
5955@1	pl	0.00689717	15.6725	1.25887	1.72254	0.100331	15.6174	14.5467	1.31295
5312 5313@2	pl	0.00512249	10.7492	1.30825	1.01099	0.212898	10.7211	41.5615	0.776759
4472@1	pl	0.00525519	6.82243	1.39509	0.64154	0.528575	6.80414	100.582	0.499314
4731@1	pl	0.00212654	8.20124	0.819734	0.555196	0.364619	8.19232	171.461	0.382429
4466@2	pl	0.00649504	5.20916	1.3512	0.549897	0.899042	5.19174	138.42	0.425632
C1@1	pl	0.00470422	6.49779	1.32213	0.586865	0.576744	6.48204	122.601	0.452257
C1@2	pl	0.00580339	5.51298	1.25917	0.55831	0.80211	5.4965	138.214	0.425949
C1@3	pl	0.00893906	14.6538	1.42341	1.79395	0.113895	14.5865	12.7413	1.4029
C2@1	pyx	0.0142006	8.6377	1.18698	1.37969	0.329568	8.57493	23.2081	1.03947
C2@3	pyx	0.00964522	10.3656	1.26686	1.34893	0.22779	10.3142	23.6168	1.03043
C3@3	pl	0.00673859	14.3354	1.40468	1.52941	0.118741	14.2857	17.6211	1.19293
C3@4	pl	0.00932878	12.8653	1.43515	1.60609	0.147821	12.8037	15.8457	1.25799
C4@1	pl	0.00642375	7.02463	1.34266	0.738429	0.494352	7.0014	76.9569	0.570832
C4@2	pl	0.00703961	10.7601	1.38739	1.176	0.210827	10.7211	29.9486	0.915047
C6@1	mat	0.00415385	7.4904	1.17399	0.65198	0.43377	7.47435	104.426	0.490037
C6@4	pl	0.00404669	7.21321	1.26576	0.609883	0.467696	7.19816	115.575	0.465802
C7@1	pyx	0.00968412	9.62614	1.35353	1.23835	0.264139	9.57826	27.2755	0.958838
cpx@1	pyx	0.00783082	8.39623	1.2045	0.996011	0.346531	8.36242	44.2522	0.752774
C8@1	mat	0.0172221	9.75313	1.26528	1.6899	0.259292	9.66737	15.0558	1.29056
C8@2	mat	0.00994548	12.9762	1.24674	1.72023	0.145398	12.9099	14.6195	1.30968
C9@1	mat	0.00614253	16.4921	0.77213	1.93121	0.0896619	16.4399	14.5969	1.31069
C9@4	pl	0.00481456	16.0526	0.688744	1.71886	0.0945085	16.0128	19.6297	1.13025
C12@1	pl	0.0101277	15.3296	1.48438	1.98035	0.104202	15.2499	10.2888	1.56117
C19@1	pl	0.0138509	10.5577	1.3254	1.62773	0.22052	10.4828	15.9209	1.25501
C20@1	pl	0.0194833	13.0394	1.30428	2.38529	0.145398	12.9099	7.46269	1.83309
C21@1	pl	0.0062427	14.1877	1.36733	1.46503	0.121165	14.1421	19.409	1.13666
C27@1	pl	0.0211844	5.57328	1.14477	1.09205	0.797264	5.51318	37.6345	0.816279
C10@1	pl	0.00860355	12.1824	1.10817	1.55987	0.159522	12.1268	18.5414	1.16295
C10@2	pl	0.0061319	11.3598	1.03912	1.24758	0.182981	11.3228	29.8408	0.916698
C28@1	pl	0.00546652	5.33045	1.29515	0.527189	0.830451	5.31494	151.916	0.406286
All values and errors corrected for background. Ratios are corrected for relative detector yields with repeat measurements of NIST SRM610 glass.
Shadowed data show significant terrestrial contamination and are not included for Pb-Pb isochron.
Abbreviations: pl, plagioclase; pyx, pyroxene; ol, olivine; mat, matrix
