# Supplementary material for: Lead isotopic evidence for an old and rapid lunar magma ocean
Source: Sci Adv. 2025 Aug 6;11(32):eadu5111. doi: 10.1126/sciadv.adu5111 (PMC12327474; doi:10.1126/sciadv.adu5111)
Supplement: Supplementary file 2 — Tables S1 to S3 [file sciadv.adu5111_tables_s1_to_s3.zip › adu5111_table_s3.xlsx]

## Sheet: Sheet1
table S3 Correction of 207Pb/206Pb ages older than 4350 Ma in the literature.
Analytical spots	Uncorrected		Note	Corrected 207Pb/206Pb age (Ma)		Error (Ma)
	204Pb/206Pb	207Pb/206Pb		SK	HIP
72255,126,Z3-2	0.000483	0.559557	Ref. 20	4400	4090.37	27
72255,126,Z5-1	0.000594	0.583117	Ref. 20	4459	4085.77	26
72255,123,Z7-2	5.3e-05	0.55364	Ref. 20	4390	4361.32	47
72255,123,Z10-2	5.3e-05	0.575598	Ref. 20	4447	4419.82	56
72255,123,Z10-3	0.000529	0.548173	Ref. 20	4369	4009.78	41
72255,123,Z14-1	0.000907	0.581948	Ref. 20	4453	3775.92	47
72255,123,Z14-2	0.001092	0.562319	Ref. 20	4399	3409.13	46
72255,123,Z20	0.00017	0.565611	Ref. 20	4420	4326.4	58
72255,126,Z1R-1	0.000411	0.55681	Ref. 20	4393	4136.78	12
73235,60-3-2	1.61049e-06	0.5604	Ref. 21	4409	4407.67	13
73235,60-3-4	4.41306e-05	0.5556	Ref. 21	4397	4371.63	21
73235,59-3-1	2.12179e-05	0.5451	Ref. 21	4368	4356.12	8
73235,59-3-2	8.51789e-05	0.5557	Ref. 21	4395	4348.54	11
73235,59-3-3	0.00011919	0.5459	Ref. 21	4368	4300.69	4
73235,59-3-4	2.14316e-05	0.5398	Ref. 21	4353	4341.51	4
73235,59-3-5	1.96928e-05	0.5404	Ref. 21	4356	4344.15	4
73235,59-3-10	2.96209e-05	0.5403	Ref. 21	4355	4338.16	5
73235,59-3-11	0.000244978	1.0976	Ref. 21	4353	5329.69	8
73235,60-2-2	6.2348e-06	0.5425	Ref. 21	4361	4357.54	6
73235,60-3-1	3.52485e-05	0.5405	Ref. 21	4355	4335.44	11
73235,60-3-3	5.95238e-05	0.5392	Ref. 21	4351	4317.55	9
73235,60-4-1	8.74891e-05	0.5447	Ref. 21	4366	4316.42	5
73235,60-4-2	2.50815e-05	0.5448	Ref. 21	4367	4353.1	9
73235,60-4-3	0.00010627	0.5462	Ref. 21	4369	4309.4	6
73235,60-4-4	2.86615e-05	0.5451	Ref. 21	4368	4351.88	5
73235,60-4-5	0.000136612	0.5436	Ref. 21	4362	4283.27	7
73235,60-4-6	1.86881e-05	0.5397	Ref. 21	4353	4342.81	6
14304_21	0.000309	0.557032	Ref. 19	4394	4211.17	35
72215,195,1	0.000127	0.5504	Ref. 11	4380	4308.87	7
72215,195,2	8.6e-05	0.5531	Ref. 11	4388	4340.86	14
72215,195,4	4.5e-05	0.54	Ref. 11	4354	4328.37	8
72215,195,5	4.9e-05	0.5504	Ref. 11	4381	4354.75	5
72215,195,6	4e-05	0.5592	Ref. 11	4405	4383.6	4
72215,195,7	6e-05	0.5638	Ref. 11	4417	4384.83	9
72215,195,8	8.4e-05	0.5442	Ref. 11	4364	4317.09	3
72215,195,9	5.8e-05	0.5645	Ref. 11	4418	4387.81	4
72215,195,10	6.4e-05	0.544	Ref. 11	4364	4328.37	4
72215,195,12	6.5e-05	0.5462	Ref. 11	4370	4333.92	12
72215,195,13	2.8e-05	0.5412	Ref. 11	4357	4341.57	4
72215,195,14	1e-05	0.5461	Ref. 11	4371	4365.15	5
72215,195,15	4e-06	0.5598	Ref. 11	4407	4404.82	8
72215,195,16	6e-06	0.546	Ref. 11	4370	4367.12	3
72215,195,17	1.9e-05	0.5479	Ref. 11	4375	4364.95	3
72215,195,18	2.1e-05	0.5503	Ref. 11	4382	4370.3	4
72215,195,19	4.2e-05	0.5511	Ref. 11	4383	4360.64	4
72215,195,20	9e-06	0.5442	Ref. 11	4365	4360.59	3
72215,195,21	8e-06	0.5574	Ref. 11	4400	4396.36	5
72215,195,22	1.6e-05	0.5541	Ref. 11	4392	4383.25	4
72215,195,23	3.2e-05	0.5552	Ref. 11	4395	4377.33	4
72215,195,24	1.9e-05	0.5591	Ref. 11	4405	4394.86	5
72215,195,25	1.7e-05	0.5582	Ref. 11	4403	4393.57	9
72215,195,26	9e-06	0.5634	Ref. 11	4416	4411.54	13
72215,195,27	2.6e-05	0.5517	Ref. 11	4385	4371.27	4
72215,195,28	1.5e-05	0.5546	Ref. 11	4393	4385.13	6
72215,195,29	3.1e-05	0.5427	Ref. 11	4361	4343.97	4
72215,195,30	4.3e-05	0.5458	Ref. 11	4369	4345.58	4
72215,195,31	1.2e-05	0.5624	Ref. 11	4413	4407.32	9
72215,195,32	4.2e-05	0.5581	Ref. 11	4402	4379.55	4
72215,195,33	5e-05	0.5529	Ref. 11	4388	4361.01	4
72215,195,34	6.3e-05	0.5497	Ref. 11	4379	4344.79	4
72215,195,35	1.3e-05	0.5535	Ref. 11	4390	4383.3	5
72215,195,36	1e-05	0.5568	Ref. 11	4399	4393.69	4
72215,195,37	1.8e-05	0.5584	Ref. 11	4403	4393.56	3
72215,195,38	7e-06	0.5442	Ref. 11	4365	4361.71	13
14321,13-1	0.000119531	0.5592	Ref. 16	4404	4338.26	20
14321,22-2	8.7321e-05	0.5419	Ref. 16	4358	4308.57	6
14305,3-1	0.0135135	0.615	Ref. 16	4355	6613.22	13
14066,2-1	9.45358e-05	0.5397	Ref. 16	4352	4297.9	3
72255,8-1	8.39349e-05	0.5419	Ref. 16	4358	4310.61	6
72255,13-1	0.000618812	0.5525	Ref. 16	4379	3945.54	10
72275,4-1	0.000698324	0.5558	Ref. 16	4387	3881.81	8
72275,7-1	0.000301023	0.5423	Ref. 16	4356	4169.28	5
72275,15-1	3.02544e-05	0.5471	Ref. 16	4373	4356.43	13
73235,3-2	2.96244e-05	0.5403	Ref. 16	4355	4338.15	5
73235,4-1	1.86877e-05	0.5397	Ref. 16	4353	4342.81	6
15405,57,4.11	0.000228	0.582551	Ref. 22	4462.36	4339.95	55
73215,122-6-5	0.000109649	0.5483	Ref. 13	4375	4313.35	18
73215,122-6-6	0.000260417	0.543	Ref. 13	4358	4200.16	43
73215,122-6-7	0.00013459	0.5495	Ref. 13	4378	4301.66	21
14311,58,z57	4.3122e-05	0.5415	Ref. 41	4357.82	4333.63	14.7
SK: modern terrestrial Pb composition; CDT: Canyon Diablo Troilite Pb isotopic composition; HIP: our high initial Pb isotopic composition.
